# Supplementary material for: Proteomic Analysis of Mechanical Injury Effects in Papaya Fruit at Two Maturity Stages
Source: Proteomes. 2025 Sep 18;13(3):44. doi: 10.3390/proteomes13030044 (PMC12452570; doi:10.3390/proteomes13030044)
Supplement: Supplementary file 1 [file proteomes-13-00044-s001.zip]

Archive with 4 entries (4 files):
- Figure S1.tiff
- Figure S2.tif
- Table S1.xlsx
- Table S2.xlsx
